# Supplementary material for: Rice Paddy Nitrospirae Carry and Express Genes Related to Sulfate Respiration: Proposal of the New Genus “Candidatus Sulfobium”
Source: Appl Environ Microbiol. 2018 Feb 14;84(5):e02224-17. doi: 10.1128/AEM.02224-17 (PMC5812927; doi:10.1128/AEM.02224-17)
Supplement: Supplemental material [file AEM.02224-17_zam005188339sd2.xls]

## Sheet: Table S1
Table S1. Key characteristics of sequenced metagenomes.
Sample ID	Description	N. of reads	N. of Nucleotides	Average read length (bp)
T0_1	Freshly flooded soil	244749426	24181243289	98.8
T0_2		306173571	30096862029	98.3
T0_3		323621466	31488368642	97.3
C4bs	Bulk soil without gypsum	190731254	18716398084	98.1
C5bs		237040722	23180210161	97.8
C6bs		163193554	15997024093	98
C8bs		112167446	10162717721	90.6
S4bs	Bulk soil with gypsum	253518426	23992838809	94.6
S5bs		210862892	20469648476	97.1
S6bs		331839022	29812105846	89.8
S8bs		179043990	17110130636	95.6
C4rs	Rhizosphere soil without gypsum	241690200	23721998671	98.2
C5rs		200780934	19519075985	97.2
C6rs		166921544	16052420016	96.2
C8rs		182784248	17741983447	97.1
S4rs	Rhizosphere soil with gypsum	249436138	23598616562	94.6
S5rs		177133130	16293125684	92
S6rs		230106530	22149196025	96.3
S8rs		182646054	17691120099	96.9

## Sheet: Table S2
Table S2. Annotation and locus of genes involved in energy and biosynthesis metabolism in Nitrospirae bacterium Ngb-4. Expression of respective genes as proteins is indicated in the metaproteomes of the respective analyzed soil replicates.
					Protein expression [LFQ (Label-Free Quantification) intensity]
SULFATE REDUCTION					Bulk soil								Rhizosphere soil
					Control				Gypsum				Control				Gypsum
Protein	Gene	Locus	Begin	End	C4bs	C5bs	C6bs	C8bs	S4bs	S5bs	S6bs	S8bs	C4rs	C5rs	C6rs	C8rs	S4rs	S5rs	S6rs	S8rs
Dissimilatory bisulfite reductase, subunit A	dsrA	480011	1852030	1853256	0	0	0	0	0	119640000	0	0	0	0	0	0	0	0	0	60535
Dissimilatory bisulfite reductase, subunit B	dsrB	480010	1850934	1852004	0	0	0	0	0	0	0	0	0	0	0	0	0	0	0	0
Putative regulatory protein DsrD	dsrD	480009	1850605	1850853	0	0	0	0	0	0	0	0	0	0	0	0	0	0	0	0
Putative DsrN	dsrN	480008	1849020	1850435	0	0	0	0	0	0	0	0	0	0	0	0	0	0	0	0
Dissimilatory bisulfite reductase, subunit C	dsrC	480005	1847391	1847726	0	0	0	0	0	0	0	0	0	0	0	0	0	0	0	0
Putative DsrT	dsrT	480003	1846592	1847161	0	0	0	0	0	0	0	0	0	0	0	0	0	0	0	0
Putative DsrMKJOP complex, subunit M	dsrM	480002	1845603	1846595	0	0	0	0	0	0	0	0	0	0	0	0	0	0	0	0
Putative DsrMKJOP complex, subunit K	dsrK	480001	1844008	1845600	0	0	0	0	0	0	0	0	0	0	0	0	0	0	0	0
Putative DsrMKJOP complex, subunit P	dsrP	1080008	2627797	2628821	0	0	0	0	0	0	0	0	0	0	0	0	0	0	0	0
Adenylyl phosphosulfate reductase, subunit B	aprB	690001	2221252	2221698	0	0	0	0	0	0	0	0	0	0	0	0	0	0	0	0
Sulfate adenylyltransferase	sat	690002	2221859	2223073	0	0	0	0	0	0	31680000	0	0	0	0	0	0	0	0	0
K(+)-insensitive pyrophosphate-energized proton pump	hppA	30083	294682	296760	390710000	282880000	366820000	751290000	383710000	434590000	377980000	1513900000	0	0	663990	2018000	0	1906300	764800	1175700
Putative quinone-interacting membrane-bound oxidoreductase complex, subunit A	qmoA	30087	300919	302181	0	0	0	0	0	0	0	0	0	0	0	0	0	0	0	0
Putative quinone-interacting membrane-bound oxidoreductase complex, subunit B	qmoB	30086	298553	300913	0	0	0	0	0	0	0	0	0	0	0	116770	0	0	0	0
Putative quinone-interacting membrane-bound oxidoreductase complex, subunit C	qmoC	30085	297373	298542	0	0	0	0	0	0	0	0	0	0	0	0	0	0	0	0
					Protein expression [LFQ (Label-Free Quantification) intensity]
NITRATE REDUCTION					Bulk soil								Rhizosphere soil
					Control				Gypsum				Control				Gypsum
Protein	Gene	Locus	Begin	End	C4bs	C5bs	C6bs	C8bs	S4bs	S5bs	S6bs	S8bs	C4rs	C5rs	C6rs	C8rs	S4rs	S5rs	S6rs	S8rs
Nitrate reductase, subunit A	napA	120018	746977	749748	0	13501000	0	0	0	0	0	0	0	0	0	0	0	0	0	0
Nitrate riductase, subunit B	napB	120015	744742	745299	0	0	0	0	0	0	0	0	0	0	0	0	0	0	0	0
Putative nitrate reductase, subunit D	napD	120014	744434	744745	0	0	0	0	0	0	0	0	0	0	0	0	0	0	0	0
Nitrate reductase, subunit G	napG	120017	746148	746933	0	4868.4	0	0	0	0	0	0	0	0	0	0	0	0	0	0
Nitrate reductase, subunit H	napH	120016	745319	746146	0	0	0	0	0	0	0	0	0	0	0	0	0	0	0	0
Putative cytochrome c nitrite reductase	nrfH	170008	962539	964026	0	0	0	0	0	0	0	0	0	0	0	0	0	0	0	0
Putative ammonia-forming nitrite reductase	nrfA	170009	962057	962521	0	0	0	0	0	0	0	0	0	0	0	0	0	0	0	0
Nitric oxide reductase, subunit B	norB	90049	625030	626421	0	0	0	0	0	0	0	0	0	0	0	0	0	0	0	0
Nitric oxide reductase, subunit B	norB	370013	1600843	1602165	0	0	0	0	0	0	0	0	0	0	0	0	0	0	0	0
Putative nitric oxide reductase, subunit C	norC	90048	624346	625017	0	0	21285000	0	0	0	0	0	0	0	0	0	0	0	0	0
Putative nitric oxide reductase, subunit C	norC	370012	1600156	1600830	0	0	0	0	0	0	0	0	0	0	0	0	0	0	0	0
					Protein expression [LFQ (Label-Free Quantification) intensity]
ENERGY TRANSFER SYSTEMS					Bulk soil								Rhizosphere soil
					Control				Gypsum				Control				Gypsum
Protein	Gene	Locus	Begin	End	C4bs	C5bs	C6bs	C8bs	S4bs	S5bs	S6bs	S8bs	C4rs	C5rs	C6rs	C8rs	S4rs	S5rs	S6rs	S8rs
NADH-quinone oxidoreductase, subunit A	nuoA	140008	833457	833828	0	0	0	0	0	0	0	0	0	0	0	0	0	0	0	0
NADH-quinone oxidoreductase, subunit B	nuoB	140009	833819	834346	0	0	0	0	0	0	0	0	0	234170	0	0	0	0	0	0
NADH-quinone oxidoreductase, subunit C	nuoC	140010	834445	834978	0	0	0	0	0	0	0	732360000	0	0	0	165430	0	0	0	0
NADH-quinone oxidoreductase, subunit D	nuoD	140011	834975	836213	0	0	0	79122000	0	0	0	0	0	0	0	0	0	0	0	0
NADH-quinone oxidoreductase, subunit E	nuoE	140012	836216	836680	0	0	0	0	0	0	0	0	0	0	0	0	0	0	0	0
NADH-quinone oxidoreductase, subunit F	nuoF	140001	836686	837948	0	0	0	0	0	0	0	0	0	0	0	0	0	0	0	0
NADH-quinone oxidoreductase, subunit F	nuoF	140013	826207	827469	0	0	0	0	0	0	0	0	0	0	0	0	0	0	0	0
Putative NADH-quinone oxidoreductase, subunit G	nuoG	140014	837960	840542	0	67051000	0	0	0	0	0	0	0	0	0	0	0	0	0	0
NADH-quinone oxidoreductase, subunit H	nuoH	140015	840539	841594	0	0	0	0	0	0	0	0	88111	0	0	0	0	0	0	0
NADH-quinone oxidoreductase, subunit I	nuoI	140016	841591	842151	0	0	0	0	0	0	0	0	0	0	0	175860	0	0	0	0
Putative NADH-quinone oxidoreductase, subunit J	nuoJ	140017	842155	842667	0	0	0	0	0	0	0	0	0	0	0	0	0	0	0	0
NADH-quinone oxidoreductase, subunit K	nuoK	140018	842671	842973	0	0	0	0	0	0	0	0	0	0	0	0	0	0	0	0
NADH-quinone oxidoreductase, subunit L	nuoL	140019	843050	844969	0	0	0	0	0	0	0	0	0	0	0	0	0	0	0	0
NADH-quinone oxidoreductase, subunit M	nuoM	140020	844977	846515	0	0	0	0	0	0	0	0	0	0	0	0	0	0	0	0
NADH-quinone oxidoreductase, subunit N	nuoN	140021	846547	847968	0	0	0	0	0	0	0	0	0	0	0	0	0	0	0	0
Rnf complex, subunit A	rnfA	240022	1230508	1231101	0	0	0	0	0	0	0	0	0	0	0	0	0	0	0	0
Putative Rnf complex, subunit B	rnfB	240023	1231157	1232347	0	440410000	0	0	0	0	0	0	0	0	0	0	0	0	0	0
Rnf complex, subunit C	rnfC	240018	1226916	1228223	0	0	0	0	0	0	0	0	0	0	0	391450	0	0	0	0
Putative Rnf complex, subunit D	rnfD	240019	1228234	1229271	0	0	0	0	0	0	0	0	0	0	0	0	0	0	0	0
Rnf complex, subunit E	rnfE	240021	1229839	1230489	0	0	0	0	0	0	0	0	0	0	0	0	0	0	0	0
Putative Rnf complex, subunit G	rnfG	240020	1229271	1229861	0	0	0	0	0	0	0	0	0	0	0	0	0	0	0	0
ATP synthase, subunit A	atpA	20051	153317	154945	0	0	0	0	0	0	0	0	0	0	0	0	0	0	0	0
ATP synthase, subunit B	atpB	20052	154942	156270	0	0	0	7974600	0	0	0	0	0	0	0	0	0	0	0	0
Putative ATP synthase, subunit C	atpC	20049	152050	153003	0	107760000	0	0	0	0	0	0	0	0	0	0	0	0	0	0
Putative ATP synthase, subunit D	atpD	20053	156267	156917	0	0	0	0	0	0	0	0	0	0	0	0	0	716390	0	0
ATP synthase, subunit E	atpE	20048	151491	152072	0	0	0	0	0	0	0	0	0	0	0	554660	0	0	0	0
Putative ATP synthase, subunit F	atpF	20050	153000	153320	0	0	0	0	0	0	0	0	0	0	0	0	0	0	0	0
Putative ATP synthase, subunit H	atpH	20047	151271	151489	0	0	0	0	0	0	0	0	0	0	0	0	0	0	0	0
Putative ATP synthase, subunit I	atpI	20046	149386	151251	0	0	0	0	0	0	0	0	0	0	0	0	110360	0	0	0
Fd:NADP oxidoreductase, subunit A	NfnA	170021	978340	979743	0	0	0	0	0	0	0	28824000	0	0	0	0	0	0	0	0
Fd:NADP oxidoreductase, subunit B	NfnB	170020	977486	978340	0	0	0	0	0	0	0	0	0	0	0	0	0	0	0	0
					Protein expression [LFQ (Label-Free Quantification) intensity]
SULFUR METABOLISM RELATED					Bulk soil								Rhizosphere soil
					Control				Gypsum				Control				Gypsum
Protein	Gene	Locus	Begin	End	C4bs	C5bs	C6bs	C8bs	S4bs	S5bs	S6bs	S8bs	C4rs	C5rs	C6rs	C8rs	S4rs	S5rs	S6rs	S8rs
Sulfide-quinone oxidoreductase	sqr	420020	1725530	1726717	0	0	0	0	0	0	0	0	0	0	0	0	0	0	0	0
					Protein expression [LFQ (Label-Free Quantification) intensity]
WOOD-LJUNGDAHL PATHWAY					Bulk soil								Rhizosphere soil
					Control				Gypsum				Control				Gypsum
Protein	Gene	Locus	Begin	End	C4bs	C5bs	C6bs	C8bs	S4bs	S5bs	S6bs	S8bs	C4rs	C5rs	C6rs	C8rs	S4rs	S5rs	S6rs	S8rs
AMP-forming acetyl-CoA synthetase	acsA	20062	167202	169172	0	0	0	498390000	0	0	0	0	0	0	0	0	0	0	0	0
Putative ADP-forming acetyl-CoA synthetase	acdAB	10088	99766	100470	0	0	0	0	0	0	0	0	0	0	0	0	0	0	0	0
Methyl-THF:CoFeSP methyltransferase	acsE	170011	964640	965497	0	0	0	0	0	0	0	0	0	0	0	0	0	0	0	0
Corrinoid/Fe-S protein small subunit	acsD	170012	965564	966505	0	0	0	0	0	0	0	0	0	0	0	0	0	0	0	0
Corrinoid/Fe-S protein large subunit	acsC	170013	966549	967889	0	0	0	0	0	0	0	0	0	0	0	0	0	375680	0	0
Acetyl-CoA decarbonylase/synthase	acsB	170014	968000	970198	0	0	0	355480000	0	0	0	0	0	0	0	0	0	0	0	0
CO dehydrogenase	cooS	170015	970218	972203	0	0	0	0	0	0	0	0	0	0	0	0	0	0	0	0
CO dehydrogenase accessory protein	cooC	230006	1181417	1182247	0	0	0	0	0	0	0	0	0	0	0	0	0	0	0	0
Methylene-THF reductase	metF	470002	1822829	1823809	0	0	0	0	0	0	0	0	0	0	0	21126	0	0	0	0
Methylene-THF reductase C-terminal domain	metV	470003	1823809	1824525	0	0	0	0	0	0	0	0	0	0	0	0	0	0	0	0
Methylene-THF dehydrogenase/methenyl-THF cyclohydrolase	folD1	430022	1752610	1753518	0	0	0	0	0	0	0	412110000	0	0	0	0	0	0	0	0
Methylene-THF dehydrogenase/methenyl-THF cyclohydrolase	folD2	680009	2211239	2212183	0	0	0	0	0	0	0	0	0	0	0	0	0	0	0	0
Formate-THF ligase	fhs	440015	1768119	1769882	0	0	0	0	0	0	0	519840000	0	0	0	0	0	1694700	0	0
Putative formate dehydrogenase	fdhA	380025	1635004	1636644	0	0	0	0	0	0	0	0	0	0	0	0	0	0	0	0
Acetate transporter	actP	20061	165405	167159	0	0	0	0	0	0	0	0	0	0	0	0	0	0	0	0
					Protein expression [LFQ (Label-Free Quantification) intensity]
HYDROGENASE					Bulk soil								Rhizosphere soil
					Control				Gypsum				Control				Gypsum
Protein	Gene	Locus	Begin	End	C4bs	C5bs	C6bs	C8bs	S4bs	S5bs	S6bs	S8bs	C4rs	C5rs	C6rs	C8rs	S4rs	S5rs	S6rs	S8rs
Hydrogenase maturation protease	hysD	440023	177499	1775514	0	0	0	0	0	0	0	0	0	0	0	0	0	0	0	0
Periplasmic [NiFeSe] hydrogenase, large subunit, part 1	hysL	440024	1775522	1776979	0	0	0	0	0	0	0	0	0	0	0	0	0	0	0	0
Periplasmic [NiFeSe] hydrogenase, large subunit, part 2	hysL	440025	1777031	1777222	0	0	0	0	0	0	0	0	0	0	0	0	0	0	0	0
Periplasmic [NiFeSe] hydrogenase, small subunit	hysS	440026	1777244	1777810	0	0	0	0	0	0	0	0	0	0	0	0	0	0	0	0
					Protein expression [LFQ (Label-Free Quantification) intensity]
BUTYRATE DEGRADATION					Bulk soil								Rhizosphere soil
					Control				Gypsum				Control				Gypsum
Protein	Gene	Locus	Begin	End	C4bs	C5bs	C6bs	C8bs	S4bs	S5bs	S6bs	S8bs	C4rs	C5rs	C6rs	C8rs	S4rs	S5rs	S6rs	S8rs
3-hydroxybutyryl-CoA dehydratase	echA	200001	1074521	1074946	0	0	0	0	0	0	0	0	0	0	0	0	0	0	0	59470
3-hydroxybutyryl-CoA dehydrogenase	hbd	200002	1074918	1075766	0	0	0	0	0	0	0	0	0	0	2664500	0	0	0	0	0
Acyl-CoA dehydrogenase	acdA	200003	1075795	1076964	0	0	0	0	0	0	0	0	0	0	0	0	0	0	0	41798
Acetyl-CoA acetyltransferase	thlA	200004	1076966	1078153	0	0	0	0	0	0	0	0	0	0	0	0	0	0	0	0
					Protein expression [LFQ (Label-Free Quantification) intensity]
GLYCOLYSIS					Bulk soil								Rhizosphere soil
					Control				Gypsum				Control				Gypsum
Protein	Gene	Locus	Begin	End	C4bs	C5bs	C6bs	C8bs	S4bs	S5bs	S6bs	S8bs	C4rs	C5rs	C6rs	C8rs	S4rs	S5rs	S6rs	S8rs
Putative glucokinase	glk	340035	1533947	1534909	0	0	0	0	0	0	0	0	0	0	0	0	0	0	0	0
Phosphofructokinase	pfk	410017	1700857	1702104	0	0	0	0	0	0	0	0	0	828970	0	0	0	0	0	0
Putative fructose bisphosphate aldolase	fda	410016	1699466	1700818	0	0	0	0	0	0	0	0	0	0	0	0	0	0	0	0
Glycelaldehyde-3-P dehydrogenase	gap	390004	1640094	1641101	153930000	782650000	350310000	355780000	0	576660000	268180000	229490000	2392400	2079900	0	3711800	1075500	0	0	7569700
Phosphoglycerate kinase	pgk	390005	1641102	1642352	0	0	0	0	0	0	0	0	0	0	0	0	0	0	0	0
Putative phosphoglycerate mutase	gpmB	870009	2447540	2448244	0	0	0	0	0	0	0	0	0	0	0	0	0	0	0	0
Enolase	eno	740005	2293159	2294433	0	0	0	0	0	0	0	0	0	0	0	0	0	0	0	0
Putative pyruvate kinase	pk	340024	1533371	1533940	0	0	0	0	0	0	0	0	0	0	0	0	0	0	0	0
GLUCONEOGENESIS (proteins not in common with Glycolysis)					Bulk soil								Rhizosphere soil
					Control				Gypsum				Control				Gypsum
Protein	Gene	Locus	Begin	End	C4bs	C5bs	C6bs	C8bs	S4bs	S5bs	S6bs	S8bs	C4rs	C5rs	C6rs	C8rs	S4rs	S5rs	S6rs	S8rs
Pyruvate:phosphate dikinase	ppdK	190028	1060567	1063326	0	0	0	0	0	96763000	0	0	0	0	0	0	0	0	0	0
					Protein expression [LFQ (Label-Free Quantification) intensity]
PENTOSE PHOSPHATE PATHWAY					Bulk soil								Rhizosphere soil
					Control				Gypsum				Control				Gypsum
Protein	Gene	Locus	Begin	End	C4bs	C5bs	C6bs	C8bs	S4bs	S5bs	S6bs	S8bs	C4rs	C5rs	C6rs	C8rs	S4rs	S5rs	S6rs	S8rs
6-phosphogluconolactonase	pgl	220020	1162526	1163284	0	0	0	0	0	0	0	0	0	0	0	0	0	0	0	0
Transketolase	tkt	1470001	2776604	2778439	0	0	0	0	0	0	0	0	0	0	68624	0	0	0	0	0
Transketolase	tkt	220018	1159837	1161669	0	0	0	0	0	0	0	0	0	0	0	0	0	0	0	0
Transketolase	tkt	310002	1423835	1425841	0	116360000	0	345670000	0	0	0	0	0	0	0	0	0	0	0	0
Ribose-5-P isomerase	rpiA	770006	2330966	2331664	0	0	0	0	0	0	0	0	0	0	0	0	0	0	0	0
Ribose-5-P isomerase	rpiB	150003	872056	872577	0	0	0	0	0	0	0	0	0	0	0	0	0	0	0	0
Ribulose-5-P epimerase	rpe	120032	760456	761112	0	24094000	0	0	0	0	0	0	0	0	0	0	0	0	0	0
Transaldolase	tal	990010	2557126	2557785	0	0	0	0	0	0	0	0	0	0	0	0	0	0	0	0
Putative transaldolase	tal	220019	1161666	1162529	0	0	0	0	0	0	0	0	0	0	0	0	0	0	0	0
					Protein expression [LFQ (Label-Free Quantification) intensity]
TCA CYCLE					Bulk soil								Rhizosphere soil
					Control				Gypsum				Control				Gypsum
Protein	Gene	Locus	Begin	End	C4bs	C5bs	C6bs	C8bs	S4bs	S5bs	S6bs	S8bs	C4rs	C5rs	C6rs	C8rs	S4rs	S5rs	S6rs	S8rs
Isocitrate dehydrogenase	icd	40006	308123	309328	0	0	0	0	0	27446000	0	0	0	0	0	0	0	52148	0	0
Putative fumarate reductase/succinate dehydrogenase, cytochrome b subunit C	fdrC	660002	2178330	2179001	0	0	0	0	0	0	0	0	0	0	0	0	0	0	0	0
Putative fumarate reductase/succinate dehydrogenase, flavoprotein subunit A	fdrA	660003	2179090	2181000	0	109200000	0	0	0	0	0	0	0	0	0	0	0	0	0	14811
Putative fumarate reductase/succinate dehydrogenase, Fe-S protein, subunit B	fdrB	660004	2181000	2181737	0	41333000	0	0	0	0	0	0	0	0	0	0	0	0	0	0
Fumarate hydratase, subunit C	fumC	490024	1882158	1883558	0	0	0	0	0	0	0	0	0	160840	0	0	0	0	0	0
Malate dehydrogenase	mdh	440008	1760488	1761417	0	0	0	0	0	0	0	0	0	671020	0	0	0	0	0	0
Citrate synthase	gltA	540011	1981724	1982911	0	0	0	0	0	0	0	0	0	5471.5	0	0	0	0	0	0
					Protein expression [LFQ (Label-Free Quantification) intensity]
PYRUVATE TO ACETYL-CoA CONVERSION					Bulk soil								Rhizosphere soil
					Control				Gypsum				Control				Gypsum
Protein	Gene	Locus	Begin	End	C4bs	C5bs	C6bs	C8bs	S4bs	S5bs	S6bs	S8bs	C4rs	C5rs	C6rs	C8rs	S4rs	S5rs	S6rs	S8rs
Pyruvate:Fd oxidoreductase, subunit B	porB	970001	2534258	2535139	0	0	0	0	0	0	0	0	0	0	0	0	0	0	0	0
Pyruvate:Fd oxidoreductase, subunit A	porA	970002	2535171	2536349	0	0	0	0	0	0	0	0	0	0	0	0	0	0	0	0
Pyruvate:Fd oxidoreductase, subunit C	porC	970003	2536350	2536643	0	0	0	0	0	0	0	0	0	0	0	0	0	0	0	0
Pyruvate:Fd oxidoreductase, subunit D	porD	970004	2536640	2537215	0	0	0	0	0	0	0	0	0	0	0	0	0	0	0	0
Pyruvate dehydrogenase complex E1 component, subunit A	pdhA	100028	659641	660696	0	0	0	0	0	0	0	0	0	0	0	0	0	0	0	0
Pyruvate dehydrogenase complex E1 component, subunit B	pdhB	100029	660698	661660	0	0	0	0	0	0	0	0	0	0	0	0	0	0	0	0
Pyruvate dehydrogenase complex E2 component, subunit C	pdhC	100036	666442	667746	0	0	0	0	0	0	0	28970000	0	0	0	0	0	0	0	0
Pyruvate dehydrogenase complex E3 component, subunit D	pdhD	740008	2295878	2297263	0	0	0	0	0	0	0	0	0	0	0	0	0	0	0	0
					Protein expression [LFQ (Label-Free Quantification) intensity]
ANAPLEROTIC REACTIONS					Bulk soil								Rhizosphere soil
					Control				Gypsum				Control				Gypsum
Protein	Gene	Locus	Begin	End	C4bs	C5bs	C6bs	C8bs	S4bs	S5bs	S6bs	S8bs	C4rs	C5rs	C6rs	C8rs	S4rs	S5rs	S6rs	S8rs
Phosphoenolpyruvate carboxykinase, C-terminal	pckG	550021	2009696	2009890	0	0	0	0	0	0	0	0	0	0	0	0	0	0	0	0
Phosphoenolpyruvate carboxykinase, N-terminal	pckG	1090006	2633876	2635336	0	0	0	0	0	0	0	0	0	0	0	0	0	0	0	0
Malic enzyme	maeA	490023	1880591	1881997	0	0	0	0	0	0	0	47484000	0	0	0	0	0	0	0	0

## Sheet: Table S3
Table S3. Main characteristics of members of the phylum Nitrospirae.
								CheckM values
Species	Source	Electron acceptors	Electron donors	T (C°) range	(Partial) genome size (Mb)	G + C content (%)	dsr genes	Completeness	Contamination	Strain heterogeneity	References
Thermodesulfovibrio aggregans	Laboratory-scale thermophilic (55°C) methanogenic sludges treating artificial wastewater	sulfate, thiosulfate, ferric iron, hydrogenotrophic methanogens	lactate, hydrogen+acetate, formate+acetate, pyruvate	45 – 70	1.27	35.2	y	100	0.91	0,00	Sekiguchi et al. 2008
Thermodesulfovibrio hydrogeniphilus	Hamam Essalhine terrestrial hot spring, Fernana, Tunisia	sulfate, thiosulphate, sulfite, arsenate	pyruvate, formate+acetate, hydrogen+acetate	50 – 70	n.d.	36.1	n	-	-	-	Haouari et al. 2008
Thermodesulfovibrio islandicus	Alkaline hotspring, Hveragerdi, Iceland	sulfate, thiosulfate, nitrate	hydrogen, formate, lactate, pyruvate	45 – 70	2.04	38	y	99.08	0.92	0,00	Sonne-Hansen and Ahring 1997, Sonne-Hansen et al 1999
Thermodesulfovibrio thiophilus	Laboratory-scale thermophilic (55°C) methanogenic sludges treating artificial wastewater	sulfate, sulfite, thiosulfate, ferric iron, hydrogenotrophic methanogens	lactate, hyrogen+acetate, formate+acetate, pyruvate	45 – 60	1.87	34	y	98.11	0.00	0,00	Sekiguchi et al. 2008
Thermodesulfovibrio yellowstonii	Sedge bay of Yellowstone Lake, Wyoming, USA	sulfate, thiosulfate, sulfite, sulfur, nitrate, fumarate	hydrogen+acetate, formate, lactate, pyruvate, acetate, propionate, butyrate, ethanol, malate	65	2	29.5	y	99.08	3.67	100	Henry et al. 1994, Bahtnagar et al. 2015
Leptospirillum ferriphilum	Commercial biooxidation tanks, South Africa	oxygen	ferrous iron, pyrite	30 – 45	2.41	55 – 58	n	94.14	1.82	0,00	Coram and Rawlings 2002
Leptospirillum ferrodiazotrophum	Pink biofilms (pH 0.7-1.3, 37-42 °C) from Ultra-back A and C drifts of the Richmond Mine at Iron Mountain, California, USA	oxygen	ferrous iron	37	n.d.	n.d.	n	-	-	-	Tyson et al. 2005
Leptospirillum ferrooxidans	Mine water of the Alaverda copper deposit, Armenia	oxygen	ferrous iron	20 – 45	2.56	51.7	n	94.49	1.82	0,00	Hippe 2000, Sand et al. 1993, Norris et al. 1986
Nitrospira calida	Deposits and microbial mat material from the terrestrial Gorjachinsk geothermal sping in Baikal rift zone, Buryat Republic, Russia	oxygen	nitrite	37 – 58	n.d.	n.d.	n	-	-	-	Lebedeva et al. 2011
Nitrospira japonica	Nitrification stage of the municipal wastewater treatment plant, Tokyo, Japan	oxygen	Nitrite, formate	10 – 46	n.d.	n.d.	n	-	-	-	Ushiki et al. 2013
Nitrospira marina	Water sample from Gulf of Maine (Atlantic Ocean), USA	oxygen	nitrite	28	n.d.	50	n	-	-	-	Watson et al. 1986
Nitrospira moscoviensis	Partially corroded area of an iron pipe of a heating system in Moscow, Russia	oxygen, nitrate	nitrite, hydrogen, formate	33 – 40	4.59	56.9	n	95.91	6.55	0,00	Ehrich et al. 1995, Koch et al. 2014, Koch et al. 2015
Nitrospira sp. Ecomares 2.1	High density polyethylene biocarriers from biofilters of recirculation aquaculture systems (RAS), Büsum, Germany	oxygen	nitrite	17 – 30	n.d.	n.d.	n	-	-	-	Keuter et al. 2011
Nitrospira sp. Ga0074138	Biologically active filters from a drinking water treatment plant, Ann Arbor, Michigan, USA	unknown	ammonia	unknown	4.1	55	n	87.67	2.83	0,00	Pinto et al. 2016
Candidatus Magnetobacterium casensis	Surface sediments (5-10 cm) from Lake Miyun, Beijing, China	nitrate, nitrite, nitric oxide, nitrous oxide, sulfate?	sulfide, elemental sulfur, sulfite	unknown	3.42	48.9	y	92.42	0.91	0,00	Lin et al. 2014
Candidatus Magnetobacterium bavaricum	Sediments from Lake Chiemsee, Germany	nitrate, nitrite	sulfide, elemental sulfur	unknown	6.31	47.4	y	94.09	34.5	62.5	Vali et al. 1987, Spring et al. 1993, Kolinko et al. 2016
Candidatus Magnetoovum chiemensis	Freshwater and slightly brackish aquatic environments in southern Nevada, USA	nitrate, nitrite	sulfide, sulfite	20 – 32	3.82	40.4	y	89.01	17.18	6.45	Lefèvre et al. 2011, Kolinko et al. 2016
Candidatus Magnetominusculus xianensis	Surface sediments from the city moat of Xi'an, China	unknown	unknown	0-27°C (Xi'an annual average temperature)	3.59	45.4	y	98.18	0.91	0,00	Lin et al., 2017
Candidatus Nitrospira bockiana	Internal corrosion deposits from a steel pipeline of a heating system, Moscow, Russia	oxygen	nitrite	28 – 48	n.d.	n.d.	n	-	-	-	Lebedeva et al. 2008
Candidatus Nitrospira defluvii	Activated sludge at nitrification stage (pH 7.7-8.1, 18-20 °C), Köhlbrandhöft/Dradenau, Hamburg, Germany	oxygen	nitrite, acetate?, pyruvate?, formate?	28 – 32	4.31	59.03	n	97.67	2.27	0,00	Spieck et al. 2006, Lueker et al. 2010
Candidatus Nitrospira inopinata	Pipe wall under hot water flow (56°C, pH 7.5) from a 1200 m deep oil expliration well, Aushiger, Russia	oxygen	ammonia, nitrite	46 – 56	3.29	n.d.	n	96.82	4.77	0,00	Daims et al. 2015
Candidatus Nitrospira nitrificans	Recirculation carp acquaculture system biofilter	oxygen	ammonia, nitrite	23	4.12	56.6	n	96.76	2.73	0,00	Van Kessel et al. 2015
Candidatus Nitrospira nitrosa	Recirculation carp acquaculture system biofilter	oxygen	ammonia, nitrite	23	4.42	54.8	n	96.76	2.27	0,00	Van Kessel et al. 2015
Candidatus Thermomagnetovibrio paiutensis	Water and surface sediments from the Great Boiling Springs geothermal field, Gerlach, Nevada, USA	unknown	unknown	25 – 63	n.d.	n.d.	n	-	-	-	Lefevre et al. 2010
Nitrospirae bacterium RBG-16-43-8	Rifle aquifer sediment, Colorado, USA	unknown	unknown	0.8-17.3 °C (Rifle annual average temperatures)	4.93	42.9	y	72.89	0.00	0,00	Anantharaman et al., 2016
Nitrospirae bacterium GWF2-44-13	Rifle aquifer groundwater, Colorado, USA, amended with acetate	unknown	unknown	0.8-17.3 °C (Rifle annual average temperatures)	1.98	43.7	y	95.45	0.91	0,00	Anantharaman et al., 2016
Nitrospirae bacterium RIFOXYA2-44-9	Rifle aquifer groundwater, Colorado, USA, amended with oxygen	unknown	unknown	0.8-17.3 °C (Rifle annual average temperatures)	1.93	43.7	y	94.55	0.91	0,00	Anantharaman et al., 2016
Nitrospirae bacterium GWD2-44-7	Rifle aquifer groundwater, Colorado, USA, amended with acetate	unknown	unknown	0.8-17.3 °C (Rifle annual average temperatures)	1.41	43.7	y	66.5	0.91	0,00	Anantharaman et al., 2016
Nitrospirae bacterium GWB2-47-37	Rifle aquifer groundwater, Colorado, USA, amended with acetate	unknown	unknown	0.8-17.3 °C (Rifle annual average temperatures)	2.47	46.4	y	96.36	0.00	0,00	Anantharaman et al., 2016
Nitrospirae bacterium GWA2-46-11	Rifle aquifer groundwater, Colorado, USA, amended with acetate	unknown	unknown	0.8-17.3 °C (Rifle annual average temperatures)	2.29	46.7	y	92.27	0.91	0,00	Anantharaman et al., 2016
Nitrospirae bacterium RBG-13-39-12	Rifle aquifer sediment, Colorado, USA	unknown	unknown	0.8-17.3 °C (Rifle annual average temperatures)	2.93	39.5	y	92.2	4.77	0,00	Anantharaman et al., 2016
Nitrospirae bacterium CG1-02-44-142	Crystal Geyser eruption, near Green River, Utah, USA	unknown	unknown	15-20 °C (Geyser water temperature)	1.79	43.9	y	89.77	0.00	0,00	Probst et al., 2016
Nitrospirae bacterium RIFOXYC2-44-7	Rifle well CD01 at 16ft depth	unknown	unknown	0.8-17.3 °C (Rifle annual average temperatures)	1.68	42.9	y	77.35	1.14	0,00	Anantharaman et al., 2016
Nitrospirae bacterium CG2-30-41-42	Crystal Geyser eruption, near Green River, Utah, USA	unknown	unknown	15-20 °C (Geyser water temperature)	1,50	40.6	y	85.09	0.91	0,00	Probst et al., 2016
Nitrospirae bacterium RBG-16-64-22	Rifle aquifer sediment, Colorado, USA	unknown	unknown	0.8-17.3 °C (Rifle annual average temperatures)	2.38	64.3	y	89.55	0.91	0,00	Anantharaman et al., 2016
Nitrospirae bacterium GWC2-57-13	Rifle well CD01 at 5m depth	unknown	unknown	0.8-17.3 °C (Rifle annual average temperatures)	3.32	57.1	y	93.18	1.42	0,00	Anantharaman et al., 2016
Nitrospirae bacterium GWD2-57-8	Rifle well CD01 at 5m depth	unknown	unknown	0.8-17.3 °C (Rifle annual average temperatures)	2.55	56.4	y	70.61	0.06	0,00	Anantharaman et al., 2016
Nitrospirae bacterium GWD2-57-9	Rifle well CD01 at 5m depth	unknown	unknown	0.8-17.3 °C (Rifle annual average temperatures)	3.86	55.5	y	90.81	6.72	0,00	Anantharaman et al., 2016

## Sheet: Table S4
Table S4. Genome-wide average nucleotide identity (gANI) of Nitrospirae bacterium Ngb-4 in comparison to other members of the phylum Nitrospirae.
Average Nucleotide Identity (ANI)
	Candidatus Magnetoovum chiemensis	Nitrospirae bacterium RBG-16-64-22	Nitrospirae bacterium Ngb-4	Nitrospirae bacterium RBG-13-39-12	Nitrospirae bacterium CG2-30-41-42	Leptospirillum ferroxidans	Leptospirillum ferriphilum	Candidatus Magnetobacterium casensis	Candidatus Magnetobacterium bavaricum	Candidatus Magnetominusculus xianensis	Nitrospirae bacterium GWD2-57-8	Nitrospirae bacterium GWC2-57-13	Nitrospirae bacterium GWD2-57-9	Thermodesulfovibrio aggregans	Thermodesulfovibrio thiophilus	Thermodesulfovibrio yellowstonii	Thermodesulfovibrio islandicus	Nitrospira moscoviensis	Candidatus Nitrospira defluvii	Candidatus Nitrospira nitrosa	Candidatus Nitrospira inopinata	Nitrospira sp. Ga0074138	Candidatus Nitrospira nitrificans	Nitrospirae bacterium RBG-16-43-8	Nitrospirae bacterium CG1-02-44-142	Nitrospirae bacterium RIFOXYA2-44-9	Nitrospirae bacterium GWF2 -44-13	Nitrospirae bacterium RIFOXYC2-FULL-44-7	Nitrospirae bacterium GWB2-47-37	Nitrospirae bacterium GWA2-46-11
Candidatus Magnetoovum chiemensis	-	b.l.	b.l.	b.l.	b.l.	b.l.	b.l.	b.l.	b.l.	b.l.	b.l.	b.l.	b.l.	b.l.	b.l.	b.l.	b.l.	b.l.	b.l.	b.l.	b.l.	b.l.	b.l.	b.l.	b.l.	b.l.	b.l.	b.l.	b.l.	b.l.
Nitrospirae bacterium RBG-16-64-22	b.l.	-	b.l.	b.l.	b.l.	b.l.	b.l.	b.l.	b.l.	b.l.	b.l.	b.l.	b.l.	b.l.	b.l.	b.l.	b.l.	b.l.	b.l.	b.l.	b.l.	b.l.	b.l.	b.l.	b.l.	b.l.	b.l.	b.l.	b.l.	b.l.
Nitrospirae bacterium Ngb-4	b.l.	b.l.	-	b.l.	b.l.	b.l.	b.l.	b.l.	b.l.	b.l.	b.l.	b.l.	b.l.	b.l.	b.l.	b.l.	b.l.	b.l.	b.l.	b.l.	b.l.	b.l.	b.l.	b.l.	b.l.	b.l.	b.l.	b.l.	b.l.	b.l.
Nitrospirae bacterium RBG-13-39-12	b.l.	b.l.	b.l.	-	78.2501	b.l.	b.l.	b.l.	b.l.	b.l.	b.l.	b.l.	b.l.	b.l.	b.l.	b.l.	b.l.	b.l.	b.l.	b.l.	b.l.	b.l.	b.l.	b.l.	b.l.	b.l.	b.l.	b.l.	b.l.	b.l.
Nitrospirae bacterium CG2-30-41-42	b.l.	b.l.	b.l.	78.2501	-	b.l.	b.l.	b.l.	b.l.	b.l.	b.l.	b.l.	b.l.	b.l.	b.l.	b.l.	b.l.	b.l.	b.l.	b.l.	b.l.	b.l.	b.l.	b.l.	75.8635	73.4326	73.6786	b.l.	b.l.	b.l.
Leptospirillum ferroxidans	b.l.	b.l.	b.l.	b.l.	b.l.	-	80.5178	b.l.	b.l.	b.l.	b.l.	b.l.	b.l.	b.l.	b.l.	b.l.	b.l.	b.l.	b.l.	b.l.	b.l.	b.l.	b.l.	b.l.	b.l.	b.l.	b.l.	b.l.	b.l.	b.l.
Leptospirillum ferriphilum	b.l.	b.l.	b.l.	b.l.	b.l.	80.5178	-	b.l.	b.l.	b.l.	b.l.	b.l.	b.l.	b.l.	b.l.	b.l.	b.l.	b.l.	b.l.	b.l.	b.l.	b.l.	b.l.	b.l.	b.l.	b.l.	b.l.	b.l.	b.l.	b.l.
Candidatus Magnetobacterium casensis	b.l.	b.l.	b.l.	b.l.	b.l.	b.l.	b.l.	-	83.4758	77.4199	b.l.	b.l.	b.l.	b.l.	b.l.	b.l.	b.l.	b.l.	b.l.	b.l.	b.l.	b.l.	b.l.	b.l.	b.l.	b.l.	b.l.	b.l.	b.l.	b.l.
Candidatus Magnetobacterium bavaricum	b.l.	b.l.	b.l.	b.l.	b.l.	b.l.	b.l.	83.4758	-	77.6702	b.l.	b.l.	b.l.	b.l.	b.l.	b.l.	b.l.	b.l.	b.l.	b.l.	b.l.	b.l.	b.l.	b.l.	b.l.	b.l.	b.l.	b.l.	b.l.	b.l.
Candidatus Magnetominusculus xianensis	b.l.	b.l.	b.l.	b.l.	b.l.	b.l.	b.l.	77.4199	77.6702	-	b.l.	b.l.	b.l.	b.l.	b.l.	b.l.	b.l.	b.l.	b.l.	b.l.	b.l.	b.l.	b.l.	b.l.	b.l.	b.l.	b.l.	b.l.	b.l.	b.l.
Nitrospirae bacterium GWD2-57-8	b.l.	b.l.	b.l.	b.l.	b.l.	b.l.	b.l.	b.l.	b.l.	b.l.	-	99.8239	76.6282	b.l.	b.l.	b.l.	b.l.	b.l.	b.l.	b.l.	b.l.	b.l.	b.l.	b.l.	b.l.	b.l.	b.l.	b.l.	b.l.	b.l.				ANI ≥ 95 %	same species		Rodriguez and Konstantinidis 2014
Nitrospirae bacterium GWC2-57-13	b.l.	b.l.	b.l.	b.l.	b.l.	b.l.	b.l.	b.l.	b.l.	b.l.	99.8239	-	77.0873	b.l.	b.l.	b.l.	b.l.	b.l.	b.l.	b.l.	b.l.	b.l.	b.l.	b.l.	b.l.	b.l.	b.l.	b.l.	b.l.	b.l.				b.l.	below limit (< 70 %)
Nitrospirae bacterium GWD2-57-9	b.l.	b.l.	b.l.	b.l.	b.l.	b.l.	b.l.	b.l.	b.l.	b.l.	76.6282	77.0873	-	b.l.	b.l.	b.l.	b.l.	b.l.	b.l.	b.l.	b.l.	b.l.	b.l.	b.l.	b.l.	b.l.	b.l.	b.l.	b.l.	b.l.
Thermodesulfovibrio aggregans	b.l.	b.l.	b.l.	b.l.	b.l.	b.l.	b.l.	b.l.	b.l.	b.l.	b.l.	b.l.	b.l.	-	77.3164	79.7401	79.763	b.l.	b.l.	b.l.	b.l.	b.l.	b.l.	b.l.	b.l.	b.l.	b.l.	b.l.	b.l.	b.l.
Thermodesulfovibrio thiophilus	b.l.	b.l.	b.l.	b.l.	b.l.	b.l.	b.l.	b.l.	b.l.	b.l.	b.l.	b.l.	b.l.	77.3164	-	78.584	78.5517	b.l.	b.l.	b.l.	b.l.	b.l.	b.l.	b.l.	b.l.	b.l.	b.l.	b.l.	b.l.	b.l.
Thermodesulfovibrio yellowstonii	b.l.	b.l.	b.l.	b.l.	b.l.	b.l.	b.l.	b.l.	b.l.	b.l.	b.l.	b.l.	b.l.	79.7401	78.584	-	99.1488	b.l.	b.l.	b.l.	b.l.	b.l.	b.l.	b.l.	b.l.	b.l.	b.l.	b.l.	b.l.	b.l.
Thermodesulfovibrio islandicus	b.l.	b.l.	b.l.	b.l.	b.l.	b.l.	b.l.	b.l.	b.l.	b.l.	b.l.	b.l.	b.l.	79.763	78.5517	99.1488	-	b.l.	b.l.	b.l.	b.l.	b.l.	b.l.	b.l.	b.l.	b.l.	b.l.	b.l.	b.l.	b.l.
Nitrospira moscoviensis	b.l.	b.l.	b.l.	b.l.	b.l.	b.l.	b.l.	b.l.	b.l.	b.l.	b.l.	b.l.	b.l.	b.l.	b.l.	b.l.	b.l.	-	76.7666	76.8107	77.042	75.5983	76.7541	b.l.	b.l.	b.l.	b.l.	b.l.	b.l.	b.l.
Candidatus Nitrospira defluvii	b.l.	b.l.	b.l.	b.l.	b.l.	b.l.	b.l.	b.l.	b.l.	b.l.	b.l.	b.l.	b.l.	b.l.	b.l.	b.l.	b.l.	76.7666	-	76.8391	75.5018	76.0441	76.5117	b.l.	b.l.	b.l.	b.l.	b.l.	b.l.	b.l.
Candidatus Nitrospira nitrosa	b.l.	b.l.	b.l.	b.l.	b.l.	b.l.	b.l.	b.l.	b.l.	b.l.	b.l.	b.l.	b.l.	b.l.	b.l.	b.l.	b.l.	76.8107	76.8391	-	78.932	78.679	78.9548	b.l.	b.l.	b.l.	b.l.	b.l.	b.l.	b.l.
Candidatus Nitrospira inopinata	b.l.	b.l.	b.l.	b.l.	b.l.	b.l.	b.l.	b.l.	b.l.	b.l.	b.l.	b.l.	b.l.	b.l.	b.l.	b.l.	b.l.	77.042	75.5018	78.932	-	78.2873	77.8716	b.l.	b.l.	b.l.	b.l.	b.l.	b.l.	b.l.
Nitrospira sp. Ga0074138	b.l.	b.l.	b.l.	b.l.	b.l.	b.l.	b.l.	b.l.	b.l.	b.l.	b.l.	b.l.	b.l.	b.l.	b.l.	b.l.	b.l.	75.5983	76.0441	78.679	78.2873	-	86.0038	b.l.	b.l.	b.l.	b.l.	b.l.	b.l.	b.l.
Candidatus Nitrospira nitrificans	b.l.	b.l.	b.l.	b.l.	b.l.	b.l.	b.l.	b.l.	b.l.	b.l.	b.l.	b.l.	b.l.	b.l.	b.l.	b.l.	b.l.	76.7541	76.5117	78.9548	77.8716	86.0038	-	b.l.	b.l.	b.l.	b.l.	b.l.	b.l.	b.l.
Nitrospirae bacterium RBG-16-43-8	b.l.	b.l.	b.l.	b.l.	b.l.	b.l.	b.l.	b.l.	b.l.	b.l.	b.l.	b.l.	b.l.	b.l.	b.l.	b.l.	b.l.	b.l.	b.l.	b.l.	b.l.	b.l.	b.l.	-	85.1724	88.1302	88.1556	87.9067	b.l.	b.l.
Nitrospirae bacterium CG1-02-44-142	b.l.	b.l.	b.l.	b.l.	75.8635	b.l.	b.l.	b.l.	b.l.	b.l.	b.l.	b.l.	b.l.	b.l.	b.l.	b.l.	b.l.	b.l.	b.l.	b.l.	b.l.	b.l.	b.l.	85.1724	-	86.2885	86.3191	86.1735	75.9693	75.0824
Nitrospirae bacterium RIFOXYA2-44-9	b.l.	b.l.	b.l.	b.l.	73.4326	b.l.	b.l.	b.l.	b.l.	b.l.	b.l.	b.l.	b.l.	b.l.	b.l.	b.l.	b.l.	b.l.	b.l.	b.l.	b.l.	b.l.	b.l.	88.1302	86.2885	-	99.9738	99.848	77.2652	75.0347
Nitrospirae bacterium GWF2 -44-13	b.l.	b.l.	b.l.	b.l.	73.6786	b.l.	b.l.	b.l.	b.l.	b.l.	b.l.	b.l.	b.l.	b.l.	b.l.	b.l.	b.l.	b.l.	b.l.	b.l.	b.l.	b.l.	b.l.	88.1556	86.3191	99.9738	-	99.8688	77.8537	76.0401
Nitrospirae bacterium RIFOXYC2-44-7	b.l.	b.l.	b.l.	b.l.	b.l.	b.l.	b.l.	b.l.	b.l.	b.l.	b.l.	b.l.	b.l.	b.l.	b.l.	b.l.	b.l.	b.l.	b.l.	b.l.	b.l.	b.l.	b.l.	87.9067	86.1735	99.848	99.8688	-	79.9887	75.9893
Nitrospirae bacterium GWB2-47-37	b.l.	b.l.	b.l.	b.l.	b.l.	b.l.	b.l.	b.l.	b.l.	b.l.	b.l.	b.l.	b.l.	b.l.	b.l.	b.l.	b.l.	b.l.	b.l.	b.l.	b.l.	b.l.	b.l.	b.l.	75.9693	77.2652	77.8537	79.9887	-	99.9188
Nitrospirae bacterium GWA2-46-11	b.l.	b.l.	b.l.	b.l.	b.l.	b.l.	b.l.	b.l.	b.l.	b.l.	b.l.	b.l.	b.l.	b.l.	b.l.	b.l.	b.l.	b.l.	b.l.	b.l.	b.l.	b.l.	b.l.	b.l.	75.0824	75.0347	76.0401	75.9893	99.9188	-

## Sheet: Table S5
Table S5. Genome-wide average amino acid identity (gAAI) of Nitrospirae bacterium Nbg-4 in comparison to other members of the phylum Nitrospirae.
Average Aminoacid Identity (AAI)
	Nitrospirae bacterium RBG-16-64-22	Nitrospirae bacterium GWD2-57-8	Nitrospirae bacterium GWC2-57-13	Nitrospirae bacterium GWD2-57-9	Leptospirillum ferrooxidans	Leptospirillum ferriphilum	Candidatus Magnetominusculus xianensis	Candidatus Magnetoovum chiemensis	Candidatus Magnetobacterium casensis	Candidatus Magnetobacterium bavaricum	Thermodesulfovibrio yellowstonii	Thermodesulfovibrio islandicus	Thermodesulfovibrio aggregans	Thermodesulfovibrio thiophilus	Nitrospirae bacterium RBG-13-39-12	Nitrospirae bacterium CG2-30-41-42	Nitrospirae bacterium Ngb-4	Nitrospirae bacterium GWB2-47-37	Nitrospirae bacterium GWA2-46-11	Nitrospirae bacterium RBG-16-43-8	Nitrospirae bacterium CG1-02-44-142	Nitrospirae bacterium RIFOXYA2-44-9	Nitrospirae bacterium GWF2-44-13	Nitrospirae bacterium RIFOXYC2-44-7	Nitrospira moscoviensis	Candidatus Nitrospira inopinata	Candidatus Nitrospira nitrosa	Candidatus Nitrospira nitrificans	Candidatus Nitrospira defluvii
Nitrospirae bacterium RBG-16-64-22	-	b.l.	b.l.	b.l.	b.l.	b.l.	b.l.	b.l.	b.l.	b.l.	b.l.	b.l.	b.l.	b.l.	b.l.	b.l.	b.l.	b.l.	b.l.	b.l.	b.l.	b.l.	b.l.	b.l.	b.l.	b.l.	b.l.	b.l.	b.l.		AAI ≥ 85-90 %	same species		Rodriguez and Konstantinidis 2014
Nitrospirae bacterium GWD2-57-8	b.l.	-	98.9946	b.l.	b.l.	b.l.	b.l.	b.l.	b.l.	b.l.	b.l.	b.l.	b.l.	b.l.	b.l.	b.l.	b.l.	b.l.	b.l.	b.l.	b.l.	b.l.	b.l.	b.l.	b.l.	b.l.	b.l.	b.l.	b.l.		AAI ≥ 55-60 %	same genus
Nitrospirae bacterium GWC2-57-13	b.l.	98.9946	-	b.l.	b.l.	b.l.	b.l.	b.l.	b.l.	b.l.	b.l.	b.l.	b.l.	b.l.	b.l.	b.l.	b.l.	b.l.	b.l.	b.l.	b.l.	b.l.	b.l.	b.l.	b.l.	b.l.	b.l.	b.l.	b.l.		b.l.	below limit (< 55 %)
Nitrospirae bacterium GWD2-57-9	b.l.	61.6381	63.2315	-	b.l.	b.l.	b.l.	b.l.	b.l.	b.l.	b.l.	b.l.	b.l.	b.l.	b.l.	b.l.	b.l.	b.l.	b.l.	b.l.	b.l.	b.l.	b.l.	b.l.	b.l.	b.l.	b.l.	b.l.	b.l.
Leptospirillum ferrooxidans	b.l.	b.l.	b.l.	b.l.	-	58.5283	b.l.	b.l.	b.l.	b.l.	b.l.	b.l.	b.l.	b.l.	b.l.	b.l.	b.l.	b.l.	b.l.	b.l.	b.l.	b.l.	b.l.	b.l.	b.l.	b.l.	b.l.	b.l.	b.l.
Leptospirillum ferriphilum	b.l.	b.l.	b.l.	b.l.	58.5283	-	b.l.	b.l.	b.l.	b.l.	b.l.	b.l.	b.l.	b.l.	b.l.	b.l.	b.l.	b.l.	b.l.	b.l.	b.l.	b.l.	b.l.	b.l.	b.l.	b.l.	b.l.	b.l.	b.l.
Candidatus Magnetominusculus xianensis	b.l.	b.l.	b.l.	b.l.	b.l.	b.l.	-	-	57.6764	56.6189	b.l.	b.l.	b.l.	b.l.	b.l.	b.l.	b.l.	b.l.	b.l.	b.l.	b.l.	b.l.	b.l.	b.l.	b.l.	b.l.	b.l.	b.l.	b.l.
Candidatus Magnetoovum chiemensis	b.l.	b.l.	b.l.	b.l.	b.l.	b.l.	52.9494	-	-	-	b.l.	b.l.	b.l.	b.l.	b.l.	b.l.	b.l.	b.l.	b.l.	b.l.	b.l.	b.l.	b.l.	b.l.	b.l.	b.l.	b.l.	b.l.	b.l.
Candidatus Magnetobacterium casensis	b.l.	b.l.	b.l.	b.l.	b.l.	b.l.	57.6764	52.7129	-	81.4059	b.l.	b.l.	b.l.	b.l.	b.l.	b.l.	b.l.	b.l.	b.l.	b.l.	b.l.	b.l.	b.l.	b.l.	b.l.	b.l.	b.l.	b.l.	b.l.
Candidatus Magnetobacterium bavaricum	b.l.	b.l.	b.l.	b.l.	b.l.	b.l.	56.6189	52.0719	81.4059	-	b.l.	b.l.	b.l.	b.l.	b.l.	b.l.	b.l.	b.l.	b.l.	b.l.	b.l.	b.l.	b.l.	b.l.	b.l.	b.l.	b.l.	b.l.	b.l.
Thermodesulfovibrio yellowstonii	b.l.	b.l.	b.l.	b.l.	b.l.	b.l.	b.l.	b.l.	b.l.	b.l.	-	98.663	79.5118	76.4661	b.l.	b.l.	b.l.	b.l.	b.l.	b.l.	b.l.	b.l.	b.l.	b.l.	b.l.	b.l.	b.l.	b.l.	b.l.
Thermodesulfovibrio islandicus	b.l.	b.l.	b.l.	b.l.	b.l.	b.l.	b.l.	b.l.	b.l.	b.l.	98.663	-	79.5327	75.9163	b.l.	b.l.	b.l.	b.l.	b.l.	b.l.	b.l.	b.l.	b.l.	b.l.	b.l.	b.l.	b.l.	b.l.	b.l.
Thermodesulfovibrio aggregans	b.l.	b.l.	b.l.	b.l.	b.l.	b.l.	b.l.	b.l.	b.l.	b.l.	79.5118	79.5327	-	75.4519	b.l.	b.l.	b.l.	b.l.	b.l.	b.l.	b.l.	b.l.	b.l.	b.l.	b.l.	b.l.	b.l.	b.l.	b.l.
Thermodesulfovibrio thiophilus	b.l.	b.l.	b.l.	b.l.	b.l.	b.l.	b.l.	b.l.	b.l.	b.l.	76.4661	75.9163	75.4519	-	b.l.	b.l.	b.l.	b.l.	b.l.	b.l.	b.l.	b.l.	b.l.	b.l.	b.l.	b.l.	b.l.	b.l.	b.l.
Nitrospirae bacterium RBG-13-39-12	b.l.	b.l.	b.l.	b.l.	b.l.	b.l.	b.l.	b.l.	b.l.	b.l.	b.l.	b.l.	b.l.	b.l.	-	71.3744	55.4285	55.988	55.9793	59.3565	60.1729	59.3744	59.9033	58.1147	b.l.	b.l.	b.l.	b.l.	b.l.
Nitrospirae bacterium CG2-30-41-42	b.l.	b.l.	b.l.	b.l.	b.l.	b.l.	b.l.	b.l.	b.l.	b.l.	b.l.	b.l.	b.l.	b.l.	71.3744	-	58.7637	59.3035	58.6222	61.5747	63.2935	63.0358	63.6542	61.1848	b.l.	b.l.	b.l.	b.l.	b.l.
Nitrospirae bacterium Ngb-4	b.l.	b.l.	b.l.	b.l.	b.l.	b.l.	b.l.	b.l.	b.l.	b.l.	b.l.	b.l.	b.l.	b.l.	55.4285	58.7637	-	56.7094	56.5829	58.9046	59.158	59.5095	59.7634	56.9919	b.l.	b.l.	b.l.	b.l.	b.l.
Nitrospirae bacterium GWB2-47-37	b.l.	b.l.	b.l.	b.l.	b.l.	b.l.	b.l.	b.l.	b.l.	b.l.	b.l.	b.l.	b.l.	b.l.	55.988	59.3035	56.7094	-	99.8431	60.0758	61.2454	62.3273	62.4742	60.5197	b.l.	b.l.	b.l.	b.l.	b.l.
Nitrospirae bacterium GWA2-46-11	b.l.	b.l.	b.l.	b.l.	b.l.	b.l.	b.l.	b.l.	b.l.	b.l.	b.l.	b.l.	b.l.	b.l.	55.9793	58.6222	56.5829	99.8431	-	59.4026	61.2448	62.2715	62.3999	59.92	b.l.	b.l.	b.l.	b.l.	b.l.
Nitrospirae bacterium RBG-16-43-8	b.l.	b.l.	b.l.	b.l.	b.l.	b.l.	b.l.	b.l.	b.l.	b.l.	b.l.	b.l.	b.l.	b.l.	59.3565	61.5747	58.9046	60.0758	59.4026	-	79.9941	83.3103	83.9752	76.3732	b.l.	b.l.	b.l.	b.l.	b.l.
Nitrospirae bacterium CG1-02-44-142	b.l.	b.l.	b.l.	b.l.	b.l.	b.l.	b.l.	b.l.	b.l.	b.l.	b.l.	b.l.	b.l.	b.l.	60.1729	63.2935	59.158	61.2454	61.2448	79.9941	-	83.467	83.7952	79.551	b.l.	b.l.	b.l.	b.l.	b.l.
Nitrospirae bacterium RIFOXYA2-44-9	b.l.	b.l.	b.l.	b.l.	b.l.	b.l.	b.l.	b.l.	b.l.	b.l.	b.l.	b.l.	b.l.	b.l.	59.3744	63.0358	59.5095	62.3273	62.2715	83.3103	83.467	-	99.9886	98.455	b.l.	b.l.	b.l.	b.l.	b.l.
Nitrospirae bacterium GWF2-44-13	b.l.	b.l.	b.l.	b.l.	b.l.	b.l.	b.l.	b.l.	b.l.	b.l.	b.l.	b.l.	b.l.	b.l.	59.9033	63.6542	59.7634	62.4742	62.3999	83.9752	83.7952	99.9886	-	99.1457	b.l.	b.l.	b.l.	b.l.	b.l.
Nitrospirae bacterium RIFOXYC2-44-7	b.l.	b.l.	b.l.	b.l.	b.l.	b.l.	b.l.	b.l.	b.l.	b.l.	b.l.	b.l.	b.l.	b.l.	58.1147	61.1848	56.9919	60.5197	59.92	76.3732	79.551	98.455	99.1457	-	b.l.	b.l.	b.l.	b.l.	b.l.
Nitrospira moscoviensis	b.l.	b.l.	b.l.	b.l.	b.l.	b.l.	b.l.	b.l.	b.l.	b.l.	b.l.	b.l.	b.l.	b.l.	b.l.	b.l.	b.l.	b.l.	b.l.	b.l.	b.l.	b.l.	b.l.	b.l.	-	69.9067	69.1424	69.8171	65.4047
Candidatus Nitrospira inopinata	b.l.	b.l.	b.l.	b.l.	b.l.	b.l.	b.l.	b.l.	b.l.	b.l.	b.l.	b.l.	b.l.	b.l.	b.l.	b.l.	b.l.	b.l.	b.l.	b.l.	b.l.	b.l.	b.l.	b.l.	69.9067	-	69.6289	70.23	63.3519
Candidatus Nitrospira nitrosa	b.l.	b.l.	b.l.	b.l.	b.l.	b.l.	b.l.	b.l.	b.l.	b.l.	b.l.	b.l.	b.l.	b.l.	b.l.	b.l.	b.l.	b.l.	b.l.	b.l.	b.l.	b.l.	b.l.	b.l.	69.1424	69.6289	-	76.7489	63.4147
Candidatus Nitrospira nitrificans	b.l.	b.l.	b.l.	b.l.	b.l.	b.l.	b.l.	b.l.	b.l.	b.l.	b.l.	b.l.	b.l.	b.l.	b.l.	b.l.	b.l.	b.l.	b.l.	b.l.	b.l.	b.l.	b.l.	b.l.	69.8171	70.23	76.7489	-	63.5246
Candidatus Nitrospira defluvii	b.l.	b.l.	b.l.	b.l.	b.l.	b.l.	b.l.	b.l.	b.l.	b.l.	b.l.	b.l.	b.l.	b.l.	b.l.	b.l.	b.l.	b.l.	b.l.	b.l.	b.l.	b.l.	b.l.	b.l.	65.4047	63.3519	63.4147	63.5246	-
